# Supplementary material for: FGFR2 mutations promote endometrial cancer progression through dual engagement of EGFR and Notch signalling pathways
Source: Clin Transl Med. 2023 May 10;13(5):e1223. doi: 10.1002/ctm2.1223 (PMC10172618; doi:10.1002/ctm2.1223)
Supplement: Supplementary file 2 — Supporting Information [file CTM2-13-e1223-s001.xlsx]

## Sheet: Table S1
										OPTI-MEM				FCS				FGF7
Cell line	FGFR2 gene status	Pathway	gene name	Description	Gene ID	Forward primer sequence (5'-3')	Reverse primer sequence (5'-3')	gene name	Cell line	mean of ΔCT	std dev of ΔCT		Cell line	mean of ΔCT	std dev of ΔCT		Cell line	mean of ΔCT	std dev of ΔCT
EMTERT	wildtype	EGFR	EGFR	Epidermal Growth Factor Receptor	1956	AGTGCCTGAATACATAAACC	GTAGTGTGGGTCTCGC	EGFR	EMTERT	1.83654	1.77437		EMTERT	1.00333	1.04825		EMTERT	1.80667	1.08187
EMTERT	wildtype	EGFR	ERBB2	Erb-B2 Receptor Tyrosine Kinase 2	2064	CCAGCCTGAATATGTGAAC	CCCCAAAGGCAAAAACG	ERBB2	EMTERT	1.06667	1.31508		EMTERT	1.61333	0.86512		EMTERT	1.46877	0.487545
EMTERT	wildtype	EGFR	ERBB3	Erb-B2 Receptor Tyrosine Kinase 3	2065	ATACACACCTCAAAGGTACTC	ATCTTCTTCTTCAGTACCCAG	ERBB3	EMTERT	1.42333	0.581836		EMTERT	1.65251	1.28059		EMTERT	1.13667	0.841982
EMTERT	wildtype	EGFR	ERBB4	Erb-B2 Receptor Tyrosine Kinase 4	2066	AGGGTGATGATCGTATGAAG	TCTTGCTCTGGAAGTATAGATG	ERBB4	EMTERT	0.463333	0.0776745		EMTERT	1.78535	0.101489		EMTERT	1.23799	0.261534
EMTERT	wildtype	EGFR	HBEGF	Heparin Binding EGF Like Growth Factor	1839	GTACCTAAACATGAGAAGCC	GCTTATATACCTATGACCACAC	HBEGF	EMTERT	1.28234	0.345109		EMTERT	1.24547	0.327414		EMTERT	9.01333	0.557704
EMTERT	wildtype	EGFR	EREG	Epiregulin	2069	AGGTGTGAAGTGGGTTATAC	ATAAGAATCACCGGTCAAAGC	EREG	EMTERT	1.46213	1.08171		EMTERT	1.42667	0.699238		EMTERT	1.01333	0.557704
EMTERT	wildtype	EGFR	AREG	Amphiregulin	374	AAAGAAAGAAAAAGGGAG	CATTTGCATGTTACTGCTTC	AREG	EMTERT	0.726667	0.185831		EMTERT	1.66333	0.355575		EMTERT	1.36333	0.500833
EMTERT	wildtype	EGFR	TGFA	Transforming Growth Factor Alpha	7039	AGAAACAGTGGTCTGAAGAG	ATTACAGGCCAAGTAGGAG	TGFA	EMTERT	0.953333	0.320208		EMTERT	1.01667	0.110151		EMTERT	1.93333	0.81347
EMTERT	wildtype	EGFR	EGF	Epidermal Growth Factor	1950	CAGTTGATCCAGTAGAAAGG	TGTACTGAATCCAAAACAGC	EGF	EMTERT	1.78333	0.313422		EMTERT	1.64667	0.207926		EMTERT	1.48333	0.484183
EMTERT	wildtype	EGFR	BTC	Betacellulin	685	CAGAAGTCCTGAAACTAATGG	CAATGTAGCCCTTCATCACAG	BTC	EMTERT	1.01632	1.19787		EMTERT	1.95099	2.58588		EMTERT	1.20333	1.8969
EMTERT	wildtype	NOTCH	NOTCH1	Notch Receptor 1	4851	TCCATATGATCCGTGATGTC	AAGATATGCAGAACAACAGG	NOTCH1	EMTERT	1.89667	1.29404		EMTERT	1.68333	0.0102713		EMTERT	1.38688	0.449778
EMTERT	wildtype	NOTCH	NOTCH2	Notch Receptor 2	4853	GATGAATGATGGTACTACAAC	CAGATTTTCCATGGTCATCC	NOTCH2	EMTERT	1.78412	0.720208		EMTERT	1.15333	0.420159		EMTERT	1.93588	0.3245
EMTERT	wildtype	NOTCH	NOTCH3	Notch Receptor 3	4854	CTACAATGGTGATAACTGTGAG	CAGTCATCCTCATTAATCTCG	NOTCH3	EMTERT	1.64667	0.116762		EMTERT	1.24799	0.230651		EMTERT	1.6888	0.582323
EMTERT	wildtype	NOTCH	NOTCH4	Notch Receptor 4	4855	GTCCCCCAGGTTTCATAG	ACTCATCCACATCTTCGG	NOTCH4	EMTERT	1.03454	1.25108		EMTERT	1.48213	0.930161		EMTERT	1.58667	2.0502
EMTERT	wildtype	NOTCH	JAG1	Jagged Canonical Notch Ligand 1	182	ACTACTACTATGGCTTTGGC	ATAGCCTCTGTTACATTCGGG	JAG1	EMTERT	1.61326	0.204206		EMTERT	1.81333	0.150111		EMTERT	1.24697	0.51264
EMTERT	wildtype	NOTCH	JAG2	Jagged Canonical Notch Ligand 2	3714	AACAAGGGTGTAATTTGCTC	GTAGTTCAGGTCTTTGTCAC	JAG2	EMTERT	1.78333	2.10253		EMTERT	1.83333	1.59142		EMTERT	1.70667	1.35589
EMTERT	wildtype	NOTCH	DLL1	Delta Like Canonical Notch Ligand 1	28514	GATGAGTCTTTCTGGGTTTTC	CCTTCTCTCTGATTATTGAAGC	DLL1	EMTERT	1.41333	0.519262		EMTERT	1.45333	0.910073		EMTERT	1.94525	0.61441
EMTERT	wildtype	NOTCH	DLL3	Delta Like Canonical Notch Ligand 3	10683	GATGCACTCAACAACCTAAG	TAAATCCCTTGAGGGTCTAC	DLL3	EMTERT	1.78667	0.445234		EMTERT	1.36099	0.79		EMTERT	1.98333	0.100167
EMTERT	wildtype	NOTCH	DLL4	Delta Like Canonical Notch Ligand 4	54567	GTTACACAGTGAAAAGCCAC	CTCTCCTCTGATATCAAACAC	DLL4	EMTERT	1.33333	0.0665833		EMTERT	1.33667	0.326548		EMTERT	1.46465	0.386911
EMTERT	wildtype	PI3K-AKT-MTOR	AKT1	AKT Serine/Threonine Kinase 1	207	AAGTACTCTTTCCAGACCC	TTCTCCAGCTTGAGGTC	AKT1	EMTERT	1.75957	0.817903		EMTERT	1.19676	1.69242		EMTERT	1.50981	0.756444
EMTERT	wildtype	PI3K-AKT-MTOR	PIK3CA	Phosphatidylinositol-4,5-Bisphosphate 3-Kinase Catalytic Subunit Alpha	5290	GAGTAACAGACTAGCTAGAGAC	AGAAAATCTTTCTCCTGCTC	PIK3CA	EMTERT	1.47082	0.889806		EMTERT	1.41308	1.31369		EMTERT	1.5373	0.716449
EMTERT	wildtype	PI3K-AKT-MTOR	PTEN	Phosphatase And Tensin Homolog	5728	GGCTAAGTGAAGATGACAATC	GTTACTCCCTTTTTGTCTCTG	PTEN	EMTERT	1.27372	1.20122		EMTERT	1.10249	1.44603		EMTERT	1.84156	0.244988
EMTERT	wildtype	PI3K-AKT-MTOR	MTOR	Mechanistic Target Of Rapamycin Kinase	2475	GGAGGAGAAATTTGATCAGG	GGGCAACAAATTAAGGATTG	MTOR	EMTERT	1.16283	1.14941		EMTERT	1.55076	1.29948		EMTERT	1.02522	1.28803
										MeanCt	Std dev of MeanCt			MeanCt	Std dev of MeanCt			MeanCt	Std dev of MeanCt
			BETA-ACTIN	internal control	60	GACGACATGGAGAAAATCTG	ATGATCTGGGTCATCTTCTC	BETA-ACTIN		18.8333	0.136137			19.3567	0.28589			20.8466	0.230651
			GAPDH	internal control	2597	ACAGTTGCCATGTAGACC	TTGAGCACAGGGTACTTTA	GAPDH		19.6191	0.113346			19.3332	0.170247			19.3756	0.138353
Cell line	FGFR2 gene mutation	Pathway	gene name	Description	gene ID	Forward primer sequence (5'-3')	Reverse primer sequence (5'-3')	gene name	Cell line	mean of ΔCT	std dev of ΔCT		Cell line	mean of ΔCT	std dev of ΔCT		Cell line	mean of ΔCT	std dev of ΔCT
MFE280	S252W	EGFR	EGFR	Epidermal Growth Factor Receptor	1956	AGTGCCTGAATACATAAACC	GTAGTGTGGGTCTCGC	EGFR	MFE280	1.13667	0.937354		MFE280	1.87333	1.43612		MFE280	2.19333	0.545008
MFE280	S252W	EGFR	ERBB2	Erb-B2 Receptor Tyrosine Kinase 2	2064	CCAGCCTGAATATGTGAAC	CCCCAAAGGCAAAAACG	ERBB2	MFE280	1.74877	0.47697		MFE280	1.34788	0.56107		MFE280	5.97029	0.105357
MFE280	S252W	EGFR	ERBB3	Erb-B2 Receptor Tyrosine Kinase 3	2065	ATACACACCTCAAAGGTACTC	ATCTTCTTCTTCAGTACCCAG	ERBB3	MFE280	1.77098	0.261534		MFE280	1.45667	1.08076		MFE280	7.46333	0.162891
MFE280	S252W	EGFR	ERBB4	Erb-B2 Receptor Tyrosine Kinase 4	2066	AGGGTGATGATCGTATGAAG	TCTTGCTCTGGAAGTATAGATG	ERBB4	MFE280	1.71333	0.117189		MFE280	1.73667	0.162583		MFE280	2.96667	0.138684
MFE280	S252W	EGFR	HBEGF	Heparin Binding EGF Like Growth Factor	1839	GTACCTAAACATGAGAAGCC	GCTTATATACCTATGACCACAC	HBEGF	MFE280	1.57667	0.205264		MFE280	2.86333	0.064291		MFE280	11.5354	0.1253
MFE280	S252W	EGFR	EREG	Epiregulin	2069	AGGTGTGAAGTGGGTTATAC	ATAAGAATCACCGGTCAAAGC	EREG	MFE280	1.08333	1.05614		MFE280	1.17333	0.880587		MFE280	8.56667	0.0351188
MFE280	S252W	EGFR	AREG	Amphiregulin	374	AAAGAAAGAAAAAGGGAG	CATTTGCATGTTACTGCTTC	AREG	MFE280	1.50333	0.335609		MFE280	2.81667	0.206478		MFE280	2.14568	0.212838
MFE280	S252W	EGFR	TGFA	Transforming Growth Factor Alpha	7039	AGAAACAGTGGTCTGAAGAG	ATTACAGGCCAAGTAGGAG	TGFA	MFE280	1.14667	0.133167		MFE280	1.21	0.21		MFE280	8.66343	0.447996
MFE280	S252W	EGFR	EGF	Epidermal Growth Factor	1950	CAGTTGATCCAGTAGAAAGG	TGTACTGAATCCAAAACAGC	EGF	MFE280	1.74333	0.0450925		MFE280	1.92667	0.0152753		MFE280	2.62333	0.0602771
MFE280	S252W	EGFR	BTC	Betacellulin	685	CAGAAGTCCTGAAACTAATGG	CAATGTAGCCCTTCATCACAG	BTC	MFE280	1.25879	2.78232		MFE280	1.54333	1.40593		MFE280	8.26667	0.240901
MFE280	S252W	NOTCH	NOTCH1	Notch Receptor 1	4851	TCCATATGATCCGTGATGTC	AAGATATGCAGAACAACAGG	NOTCH1	MFE280	1.59345	1.61827		MFE280	1.70667	3.04219		MFE280	2.62333	0.134288
MFE280	S252W	NOTCH	NOTCH2	Notch Receptor 2	4853	GATGAATGATGGTACTACAAC	CAGATTTTCCATGGTCATCC	NOTCH2	MFE280	1.03333	0.167432		MFE280	1.35333	0.311341		MFE280	5.31078	0.196723
MFE280	S252W	NOTCH	NOTCH3	Notch Receptor 3	4854	CTACAATGGTGATAACTGTGAG	CAGTCATCCTCATTAATCTCG	NOTCH3	MFE280	1.81231	0.248797		MFE280	1.2887	0.287924		MFE280	8.34667	0.124231
MFE280	S252W	NOTCH	NOTCH4	Notch Receptor 4	4855	GTCCCCCAGGTTTCATAG	ACTCATCCACATCTTCGG	NOTCH4	MFE280	1.89333	0.893663		MFE280	1.31333	1.29539		MFE280	2.35667	1.18264
MFE280	S252W	NOTCH	JAG1	Jagged Canonical Notch Ligand 1	182	ACTACTACTATGGCTTTGGC	ATAGCCTCTGTTACATTCGGG	JAG1	MFE280	1.84659	0.22		MFE280	1.26759	0.07		MFE280	2.54667	0.298719
MFE280	S252W	NOTCH	JAG2	Jagged Canonical Notch Ligand 2	3714	AACAAGGGTGTAATTTGCTC	GTAGTTCAGGTCTTTGTCAC	JAG2	MFE280	1.73788	1.38337		MFE280	1.24667	1.57561		MFE280	8.00667	0.0305505
MFE280	S252W	NOTCH	DLL1	Delta Like Canonical Notch Ligand 1	28514	GATGAGTCTTTCTGGGTTTTC	CCTTCTCTCTGATTATTGAAGC	DLL1	MFE280	1.52333	0.0907377		MFE280	1.37333	0.365285		MFE280	8.57667	0.0503322
MFE280	S252W	NOTCH	DLL3	Delta Like Canonical Notch Ligand 3	10683	GATGCACTCAACAACCTAAG	TAAATCCCTTGAGGGTCTAC	DLL3	MFE280	1.66333	0.464579		MFE280	1.55333	0.353883		MFE280	7.09443	0.320468
MFE280	S252W	NOTCH	DLL4	Delta Like Canonical Notch Ligand 4	54567	GTTACACAGTGAAAAGCCAC	CTCTCCTCTGATATCAAACAC	DLL4	MFE280	1.17667	0.0945163		MFE280	1.60333	0.211266		MFE280	2.95333	0.313422
MFE280	S252W	PI3K-AKT-MTOR	AKT1	AKT Serine/Threonine Kinase 1	207	AAGTACTCTTTCCAGACCC	TTCTCCAGCTTGAGGTC	AKT1	MFE280	1.64022	0.779583		MFE280	1.31055	0.229949		MFE280	11.9096	0.819778
MFE280	S252W	PI3K-AKT-MTOR	PI3K	Phosphatidylinositol-4,5-Bisphosphate 3-Kinase Catalytic Subunit Alpha	5290	GAGTAACAGACTAGCTAGAGAC	AGAAAATCTTTCTCCTGCTC	PI3K	MFE280	1.14305	1.81611		MFE280	1.81315	0.284523		MFE280	14.6885	1.0016
MFE280	S252W	PI3K-AKT-MTOR	PTEN	Phosphatase And Tensin Homolog	5728	GGCTAAGTGAAGATGACAATC	GTTACTCCCTTTTTGTCTCTG	PTEN	MFE280	1.4359	1.25478		MFE280	1.62707	0.664568		MFE280	12.0902	0.729433
MFE280	S252W	PI3K-AKT-MTOR	MTOR	Mechanistic Target Of Rapamycin Kinase	2475	GGAGGAGAAATTTGATCAGG	GGGCAACAAATTAAGGATTG	MTOR	MFE280	1.00399	1.46735		MFE280	1.28475	0.428546		MFE280	2.1826	0.588822
										MeanCt	Std dev of MeanCt			MeanCt	Std dev of MeanCt			MeanCt	Std dev of MeanCt
			BETA-ACTIN	internal control	60	GACGACATGGAGAAAATCTG	ATGATCTGGGTCATCTTCTC	BETA-ACTIN		19.3667	0.200333			19.4333	0.0305505			20.6869	0.34176
			GAPDH	internal control	2597	ACAGTTGCCATGTAGACC	TTGAGCACAGGGTACTTTA	GAPDH		19.7659	0.180272			19.0178	0.0313428			19.7523	0.567924
Cell line	FGFR2 gene mutation	Pathway	gene name	Description	gene ID	Forward primer sequence (5'-3')	Reverse primer sequence (5'-3')	gene name	Cell line	mean of ΔCT	std dev of ΔCT		Cell line	mean of ΔCT	std dev of ΔCT		Cell line	mean of ΔCT	std dev of ΔCT
MFE296	N550K	EGFR	EGFR	Epidermal Growth Factor Receptor	1956	AGTGCCTGAATACATAAACC	GTAGTGTGGGTCTCGC	EGFR	MFE296	0.873333	0.839424		MFE296	1.09675	1.06532		MFE296	2.46333	1.31074
MFE296	N550K	EGFR	ERBB2	Erb-B2 Receptor Tyrosine Kinase 2	2064	CCAGCCTGAATATGTGAAC	CCCCAAAGGCAAAAACG	ERBB2	MFE296	1.22667	0.645316		MFE296	1.25333	0.539104		MFE296	2.58333	0.344432
MFE296	N550K	EGFR	ERBB3	Erb-B2 Receptor Tyrosine Kinase 3	2065	ATACACACCTCAAAGGTACTC	ATCTTCTTCTTCAGTACCCAG	ERBB3	MFE296	1.63568	0.84788		MFE296	1.43124	0.715472		MFE296	2.11667	0.922298
MFE296	N550K	EGFR	ERBB4	Erb-B2 Receptor Tyrosine Kinase 4	2066	AGGGTGATGATCGTATGAAG	TCTTGCTCTGGAAGTATAGATG	ERBB4	MFE296	1.83333	0.112398		MFE296	1.65667	0.112398		MFE296	2.78667	0.28006
MFE296	N550K	EGFR	HBEGF	Heparin Binding EGF Like Growth Factor	1839	GTACCTAAACATGAGAAGCC	GCTTATATACCTATGACCACAC	HBEGF	MFE296	1.94123	0.451774		MFE296	1.17667	0.110151		MFE296	6.12667	0.63264
MFE296	N550K	EGFR	EREG	Epiregulin	2069	AGGTGTGAAGTGGGTTATAC	ATAAGAATCACCGGTCAAAGC	EREG	MFE296	1.44099	0.965039		MFE296	1.84546	1.26147		MFE296	2.14333	0.265581
MFE296	N550K	EGFR	AREG	Amphiregulin	374	AAAGAAAGAAAAAGGGAG	CATTTGCATGTTACTGCTTC	AREG	MFE296	1.68333	0.596769		MFE296	1.21456	0.087178		MFE296	2.14667	0.40129
MFE296	N550K	EGFR	TGFA	Transforming Growth Factor Alpha	7039	AGAAACAGTGGTCTGAAGAG	ATTACAGGCCAAGTAGGAG	TGFA	MFE296	3.05333	0.0737111		MFE296	1.02091	0.183576		MFE296	5.75333	0.566157
MFE296	N550K	EGFR	EGF	Epidermal Growth Factor	1950	CAGTTGATCCAGTAGAAAGG	TGTACTGAATCCAAAACAGC	EGF	MFE296	2.07333	0.274651		MFE296	2.09667	0.100167		MFE296	2.77344	0.365923
MFE296	N550K	EGFR	BTC	Betacellulin	685	CAGAAGTCCTGAAACTAATGG	CAATGTAGCCCTTCATCACAG	BTC	MFE296	1.12667	1.10817		MFE296	1.76333	0.662596		MFE296	14.1667	1.19459
MFE296	N550K	NOTCH	NOTCH1	Notch Receptor 1	4851	TCCATATGATCCGTGATGTC	AAGATATGCAGAACAACAGG	NOTCH1	MFE296	1.36352	1.25865		MFE296	1.73333	5.28214		MFE296	2.08333	0.765659
MFE296	N550K	NOTCH	NOTCH2	Notch Receptor 2	4853	GATGAATGATGGTACTACAAC	CAGATTTTCCATGGTCATCC	NOTCH2	MFE296	1.93667	0.453578		MFE296	1.95535	0.052915		MFE296	2.80667	0.44658
MFE296	N550K	NOTCH	NOTCH3	Notch Receptor 3	4854	CTACAATGGTGATAACTGTGAG	CAGTCATCCTCATTAATCTCG	NOTCH3	MFE296	1.62787	0.322335		MFE296	1.62333	2.44725		MFE296	6.81457	0.564269
MFE296	N550K	NOTCH	NOTCH4	Notch Receptor 4	4855	GTCCCCCAGGTTTCATAG	ACTCATCCACATCTTCGG	NOTCH4	MFE296	1.20333	0.674191		MFE296	1.67677	1.11315		MFE296	2.00667	1.83713
MFE296	N550K	NOTCH	JAG1	Jagged Canonical Notch Ligand 1	182	ACTACTACTATGGCTTTGGC	ATAGCCTCTGTTACATTCGGG	JAG1	MFE296	1.88333	0.279702		MFE296	1.77333	0.185831		MFE296	2.42667	0.33828
MFE296	N550K	NOTCH	JAG2	Jagged Canonical Notch Ligand 2	3714	AACAAGGGTGTAATTTGCTC	GTAGTTCAGGTCTTTGTCAC	JAG2	MFE296	1.57333	1.46159		MFE296	1.27667	1.42493		MFE296	9.18345	0.615549
MFE296	N550K	NOTCH	DLL1	Delta Like Canonical Notch Ligand 1	28514	GATGAGTCTTTCTGGGTTTTC	CCTTCTCTCTGATTATTGAAGC	DLL1	MFE296	1.46333	0.555818		MFE296	1.78755	0.158745		MFE296	2.27324	0.585918
MFE296	N550K	NOTCH	DLL3	Delta Like Canonical Notch Ligand 3	10683	GATGCACTCAACAACCTAAG	TAAATCCCTTGAGGGTCTAC	DLL3	MFE296	1.57333	0.213854		MFE296	1.15667	0.400666		MFE296	2.70667	0.316596
MFE296	N550K	NOTCH	DLL4	Delta Like Canonical Notch Ligand 4	54567	GTTACACAGTGAAAAGCCAC	CTCTCCTCTGATATCAAACAC	DLL4	MFE296	1.45091	0.522015		MFE296	1.86568	0.180278		MFE296	2.06333	0.750355
MFE296	N550K	PI3K-AKT-MTOR	AKT1	AKT Serine/Threonine Kinase 1	207	AAGTACTCTTTCCAGACCC	TTCTCCAGCTTGAGGTC	AKT1	MFE296	1.48652	2.53333		MFE296	1.04729	0.941326		MFE296	11.8874	0.183691
MFE296	N550K	PI3K-AKT-MTOR	PI3K	Phosphatidylinositol-4,5-Bisphosphate 3-Kinase Catalytic Subunit Alpha	5290	GAGTAACAGACTAGCTAGAGAC	AGAAAATCTTTCTCCTGCTC	PI3K	MFE296	1.32156	1.0744		MFE296	10.7035	0.189279		MFE296	13.0399	0.410813
MFE296	N550K	PI3K-AKT-MTOR	PTEN	Phosphatase And Tensin Homolog	5728	GGCTAAGTGAAGATGACAATC	GTTACTCCCTTTTTGTCTCTG	PTEN	MFE296	1.56497	1.03905		MFE296	7.60286	0.80767		MFE296	10.1644	0.330893
MFE296	N550K	PI3K-AKT-MTOR	MTOR	Mechanistic Target Of Rapamycin Kinase	2475	GGAGGAGAAATTTGATCAGG	GGGCAACAAATTAAGGATTG	MTOR	MFE296	1.85629	0.225948		MFE296	9.82337	0.205773		MFE296	9.08924	0.20877
										MeanCt	Std dev of MeanCt			MeanCt	Std dev of MeanCt			MeanCt	Std dev of MeanCt
			BETA-ACTIN	internal control	60	GACGACATGGAGAAAATCTG	ATGATCTGGGTCATCTTCTC	BETA-ACTIN		18.5067	0.361156			18.7256	0.052915			20.2433	0.646942
			GAPDH	internal control	2597	ACAGTTGCCATGTAGACC	TTGAGCACAGGGTACTTTA	GAPDH		19.2393	0.182633			19.2035	0.783563			19.2988	0.293773
Cell line	FGFR2 gene mutation	Pathway	gene name	Description	gene ID	Forward primer sequence (5'-3')	Reverse primer sequence (5'-3')	gene name	Cell line	mean of ΔCT	std dev of ΔCT		Cell line	mean of ΔCT	std dev of ΔCT		Cell line	mean of ΔCT	std dev of ΔCT
AN3CA	K310R-N550K	EGFR	EGFR	Epidermal Growth Factor Receptor	1956	AGTGCCTGAATACATAAACC	GTAGTGTGGGTCTCGC	EGFR	AN3CA	0.693333	0.71122		AN3CA	1.13667	1.24021		AN3CA	6.22667	0.680759
AN3CA	K310R-N550K	EGFR	ERBB2	Erb-B2 Receptor Tyrosine Kinase 2	2064	CCAGCCTGAATATGTGAAC	CCCCAAAGGCAAAAACG	ERBB2	AN3CA	1.55	1.09659		AN3CA	1.40667	0.757254		AN3CA	1.36333	0.15885
AN3CA	K310R-N550K	EGFR	ERBB3	Erb-B2 Receptor Tyrosine Kinase 3	2065	ATACACACCTCAAAGGTACTC	ATCTTCTTCTTCAGTACCCAG	ERBB3	AN3CA	1.22	0.550545		AN3CA	1.12546	1.85637		AN3CA	1.35333	0.137961
AN3CA	K310R-N550K	EGFR	ERBB4	Erb-B2 Receptor Tyrosine Kinase 4	2066	AGGGTGATGATCGTATGAAG	TCTTGCTCTGGAAGTATAGATG	ERBB4	AN3CA	1.05667	0.0680686		AN3CA	2.94333	0.179536		AN3CA	9.52333	0.085049
AN3CA	K310R-N550K	EGFR	HBEGF	Heparin Binding EGF Like Growth Factor	1839	GTACCTAAACATGAGAAGCC	GCTTATATACCTATGACCACAC	HBEGF	AN3CA	1.62	0.257099		AN3CA	2.83658	0.238118		AN3CA	8.71667	0.295014
AN3CA	K310R-N550K	EGFR	EREG	Epiregulin	2069	AGGTGTGAAGTGGGTTATAC	ATAAGAATCACCGGTCAAAGC	EREG	AN3CA	1.93	0.506853		AN3CA	1.15667	0.468224		AN3CA	10.4732	0.0608276
AN3CA	K310R-N550K	EGFR	AREG	Amphiregulin	374	AAAGAAAGAAAAAGGGAG	CATTTGCATGTTACTGCTTC	AREG	AN3CA	1.47333	0.337244		AN3CA	1.12868	0.115326		AN3CA	1.78568	0.153948
AN3CA	K310R-N550K	EGFR	TGFA	Transforming Growth Factor Alpha	7039	AGAAACAGTGGTCTGAAGAG	ATTACAGGCCAAGTAGGAG	TGFA	AN3CA	1.30333	0.0450925		AN3CA	1.18435	0.176918		AN3CA	9.45679	0.407799
AN3CA	K310R-N550K	EGFR	EGF	Epidermal Growth Factor	1950	CAGTTGATCCAGTAGAAAGG	TGTACTGAATCCAAAACAGC	EGF	AN3CA	1.72667	0.225019		AN3CA	1.72333	0.172434		AN3CA	9.98333	0.0650641
AN3CA	K310R-N550K	EGFR	BTC	Betacellulin	685	CAGAAGTCCTGAAACTAATGG	CAATGTAGCCCTTCATCACAG	BTC	AN3CA	1.66667	1.18361		AN3CA	1.93436	1.90505		AN3CA	1.31333	1.67885
AN3CA	K310R-N550K	NOTCH	NOTCH1	Notch Receptor 1	4851	TCCATATGATCCGTGATGTC	AAGATATGCAGAACAACAGG	NOTCH1	AN3CA	1.74667	1.96164		AN3CA	1.91667	0.565184		AN3CA	1.28667	0.180093
AN3CA	K310R-N550K	NOTCH	NOTCH2	Notch Receptor 2	4853	GATGAATGATGGTACTACAAC	CAGATTTTCCATGGTCATCC	NOTCH2	AN3CA	1.04667	0.117189		AN3CA	1.60333	0.539475		AN3CA	1.09333	0.0378594
AN3CA	K310R-N550K	NOTCH	NOTCH3	Notch Receptor 3	4854	CTACAATGGTGATAACTGTGAG	CAGTCATCCTCATTAATCTCG	NOTCH3	AN3CA	1.68333	0.297041		AN3CA	1.27333	0.237136		AN3CA	9.38667	0.173877
AN3CA	K310R-N550K	NOTCH	NOTCH4	Notch Receptor 4	4855	GTCCCCCAGGTTTCATAG	ACTCATCCACATCTTCGG	NOTCH4	AN3CA	1.63667	0.828513		AN3CA	1.02	1.05504		AN3CA	1.25667	1.61958
AN3CA	K310R-N550K	NOTCH	JAG1	Jagged Canonical Notch Ligand 1	182	ACTACTACTATGGCTTTGGC	ATAGCCTCTGTTACATTCGGG	JAG1	AN3CA	2.85667	0.166233		AN3CA	1.04	0.208806		AN3CA	1.73667	0.209841
AN3CA	K310R-N550K	NOTCH	JAG2	Jagged Canonical Notch Ligand 2	3714	AACAAGGGTGTAATTTGCTC	GTAGTTCAGGTCTTTGTCAC	JAG2	AN3CA	1.76333	0.541972		AN3CA	1.80333	1.55185		AN3CA	11.9333	0.221886
AN3CA	K310R-N550K	NOTCH	DLL1	Delta Like Canonical Notch Ligand 1	28514	GATGAGTCTTTCTGGGTTTTC	CCTTCTCTCTGATTATTGAAGC	DLL1	AN3CA	1.52	0.296142		AN3CA	1.08333	0.508363		AN3CA	9.55667	0.22053
AN3CA	K310R-N550K	NOTCH	DLL3	Delta Like Canonical Notch Ligand 3	10683	GATGCACTCAACAACCTAAG	TAAATCCCTTGAGGGTCTAC	DLL3	AN3CA	1.49667	0.895842		AN3CA	1.62	0.07		AN3CA	1.98333	0.100167
AN3CA	K310R-N550K	NOTCH	DLL4	Delta Like Canonical Notch Ligand 4	54567	GTTACACAGTGAAAAGCCAC	CTCTCCTCTGATATCAAACAC	DLL4	AN3CA	1.13667	0.489524		AN3CA	1.48	0.339559		AN3CA	1.46	0.386911
AN3CA	K310R-N550K	PI3K-AKT-MTOR	AKT1	AKT Serine/Threonine Kinase 1	207	AAGTACTCTTTCCAGACCC	TTCTCCAGCTTGAGGTC	AKT1	AN3CA	1.28582	2.83663		AN3CA	1.89303	0.904151		AN3CA	12.1401	0.366377
AN3CA	K310R-N550K	PI3K-AKT-MTOR	PI3K	Phosphatidylinositol-4,5-Bisphosphate 3-Kinase Catalytic Subunit Alpha	5290	GAGTAACAGACTAGCTAGAGAC	AGAAAATCTTTCTCCTGCTC	PI3K	AN3CA	1.65965	0.33833		AN3CA	9.91853	1.04166		AN3CA	14.8788	2.45056
AN3CA	K310R-N550K	PI3K-AKT-MTOR	PTEN	Phosphatase And Tensin Homolog	5728	GGCTAAGTGAAGATGACAATC	GTTACTCCCTTTTTGTCTCTG	PTEN	AN3CA	1.28471	0.861458		AN3CA	7.2448	1.81653		AN3CA	11.5753	1.2959
AN3CA	K310R-N550K	PI3K-AKT-MTOR	MTOR	Mechanistic Target Of Rapamycin Kinase	2475	GGAGGAGAAATTTGATCAGG	GGGCAACAAATTAAGGATTG	MTOR	AN3CA	1.93955	0.341143		AN3CA	10.0511	0.385199		AN3CA	13.9016	1.07131
										MeanCt	Std dev of MeanCt			MeanCt	Std dev of MeanCt			MeanCt	Std dev of MeanCt
			BETA-ACTIN	internal control	60	GACGACATGGAGAAAATCTG	ATGATCTGGGTCATCTTCTC	BETA-ACTIN		17.9433	0.268576			18.1468	0.236432			19.8433	0.166533
			GAPDH	internal control	2597	ACAGTTGCCATGTAGACC	TTGAGCACAGGGTACTTTA	GAPDH		19.2932	0.371524			19.5318	0.189636			19.2918	0.182364
Cell line	FGFR2 gene status	Pathway	gene name	Description	gene ID	Forward primer sequence (5'-3')	Reverse primer sequence (5'-3')	gene name	Cell line	mean of ΔCT	std dev of ΔCT		Cell line	mean of ΔCT	std dev of ΔCT		Cell line	mean of ΔCT	std dev of ΔCT
KLE	wildtype	EGFR	EGFR	Epidermal Growth Factor Receptor	1956	AGTGCCTGAATACATAAACC	GTAGTGTGGGTCTCGC	EGFR	KLE	1.87007	0.277592		KLE	1.63319	0.914769		KLE	6.99726	1.97745
KLE	wildtype	EGFR	ERBB2	Erb-B2 Receptor Tyrosine Kinase 2	2064	CCAGCCTGAATATGTGAAC	CCCCAAAGGCAAAAACG	ERBB2	KLE	1.67226	1.05326		KLE	1.11534	0.628788		KLE	1.90859	0.108127
KLE	wildtype	EGFR	ERBB3	Erb-B2 Receptor Tyrosine Kinase 3	2065	ATACACACCTCAAAGGTACTC	ATCTTCTTCTTCAGTACCCAG	ERBB3	KLE	1.82857	1.55786		KLE	1.94454	0.264351		KLE	1.85023	0.697265
KLE	wildtype	EGFR	ERBB4	Erb-B2 Receptor Tyrosine Kinase 4	2066	AGGGTGATGATCGTATGAAG	TCTTGCTCTGGAAGTATAGATG	ERBB4	KLE	1.71252	0.755621		KLE	0.924066	1.4026		KLE	1.25834	0.740776
KLE	wildtype	EGFR	HBEGF	Heparin Binding EGF Like Growth Factor	1839	GTACCTAAACATGAGAAGCC	GCTTATATACCTATGACCACAC	HBEGF	KLE	2.1882	0.439444		KLE	1.48487	0.241218		KLE	1.58659	1.26912
KLE	wildtype	EGFR	EREG	Epiregulin	2069	AGGTGTGAAGTGGGTTATAC	ATAAGAATCACCGGTCAAAGC	EREG	KLE	1.55893	0.291185		KLE	0.623428	0.138828		KLE	1.15442	0.954995
KLE	wildtype	EGFR	AREG	Amphiregulin	374	AAAGAAAGAAAAAGGGAG	CATTTGCATGTTACTGCTTC	AREG	KLE	1.17754	0.90228		KLE	1.90548	0.577779		KLE	1.9806	1.67358
KLE	wildtype	EGFR	TGFA	Transforming Growth Factor Alpha	7039	AGAAACAGTGGTCTGAAGAG	ATTACAGGCCAAGTAGGAG	TGFA	KLE	1.67285	0.961493		KLE	1.67202	0.483809		KLE	1.56428	1.65842
KLE	wildtype	EGFR	EGF	Epidermal Growth Factor	1950	CAGTTGATCCAGTAGAAAGG	TGTACTGAATCCAAAACAGC	EGF	KLE	1.88414	0.976366		KLE	0.87775	1.44774		KLE	1.82427	4.2732
KLE	wildtype	EGFR	BTC	Betacellulin	685	CAGAAGTCCTGAAACTAATGG	CAATGTAGCCCTTCATCACAG	BTC	KLE	1.39272	0.914502		KLE	0.928828	2.57343		KLE	1.5944	0.66409
KLE	wildtype	NOTCH	NOTCH1	Notch Receptor 1	4851	TCCATATGATCCGTGATGTC	AAGATATGCAGAACAACAGG	NOTCH1	KLE	0.829681	0.989417		KLE	1.00155	0.178164		KLE	1.16694	0.926836
KLE	wildtype	NOTCH	NOTCH2	Notch Receptor 2	4853	GATGAATGATGGTACTACAAC	CAGATTTTCCATGGTCATCC	NOTCH2	KLE	1.36763	0.668649		KLE	1.25928	0.765049		KLE	1.46187	2.60767
KLE	wildtype	NOTCH	NOTCH3	Notch Receptor 3	4854	CTACAATGGTGATAACTGTGAG	CAGTCATCCTCATTAATCTCG	NOTCH3	KLE	1.35463	0.703429		KLE	1.46194	1.20997		KLE	1.87746	0.432784
KLE	wildtype	NOTCH	NOTCH4	Notch Receptor 4	4855	GTCCCCCAGGTTTCATAG	ACTCATCCACATCTTCGG	NOTCH4	KLE	1.77402	2.33006		KLE	1.87242	0.509176		KLE	1.21938	0.150625
KLE	wildtype	NOTCH	JAG1	Jagged Canonical Notch Ligand 1	182	ACTACTACTATGGCTTTGGC	ATAGCCTCTGTTACATTCGGG	JAG1	KLE	1.19021	0.365847		KLE	1.28763	1.04392		KLE	1.29722	1.29243
KLE	wildtype	NOTCH	JAG2	Jagged Canonical Notch Ligand 2	3714	AACAAGGGTGTAATTTGCTC	GTAGTTCAGGTCTTTGTCAC	JAG2	KLE	1.75638	0.883072		KLE	1.51905	1.30989		KLE	11.2506	3.15203
KLE	wildtype	NOTCH	DLL1	Delta Like Canonical Notch Ligand 1	28514	GATGAGTCTTTCTGGGTTTTC	CCTTCTCTCTGATTATTGAAGC	DLL1	KLE	1.69753	1.15528		KLE	1.10869	2.17311		KLE	1.65745	0.503571
KLE	wildtype	NOTCH	DLL3	Delta Like Canonical Notch Ligand 3	10683	GATGCACTCAACAACCTAAG	TAAATCCCTTGAGGGTCTAC	DLL3	KLE	1.22592	0.354706		KLE	0.282021	0.227932		KLE	0.993019	0.95061
KLE	wildtype	NOTCH	DLL4	Delta Like Canonical Notch Ligand 4	54567	GTTACACAGTGAAAAGCCAC	CTCTCCTCTGATATCAAACAC	DLL4	KLE	1.30103	0.950175		KLE	0.705878	0.251441		KLE	1.5888	0.687701
KLE	wildtype	PI3K-AKT-MTOR	AKT1	AKT Serine/Threonine Kinase 1	207	AAGTACTCTTTCCAGACCC	TTCTCCAGCTTGAGGTC	AKT1	KLE	1.26644	0.737491		KLE	7.6377	2.35163		KLE	6.15636	1.12802
KLE	wildtype	PI3K-AKT-MTOR	PI3K	Phosphatidylinositol-4,5-Bisphosphate 3-Kinase Catalytic Subunit Alpha	5290	GAGTAACAGACTAGCTAGAGAC	AGAAAATCTTTCTCCTGCTC	PI3K	KLE	1.08355	0.438603		KLE	3.09533	0.540749		KLE	2.60652	0.6751
KLE	wildtype	PI3K-AKT-MTOR	PTEN	Phosphatase And Tensin Homolog	5728	GGCTAAGTGAAGATGACAATC	GTTACTCCCTTTTTGTCTCTG	PTEN	KLE	1.16424	1.67719		KLE	4.20046	2.39722		KLE	2.56432	0.072854
KLE	wildtype	PI3K-AKT-MTOR	MTOR	Mechanistic Target Of Rapamycin Kinase	2475	GGAGGAGAAATTTGATCAGG	GGGCAACAAATTAAGGATTG	MTOR	KLE	1.73242	2.47442		KLE	2.80829	0.473066		KLE	2.08066	0.427253
										MeanCt	Std dev of MeanCt			MeanCt	Std dev of MeanCt			MeanCt	Std dev of MeanCt
			BETA-ACTIN	internal control	60	GACGACATGGAGAAAATCTG	ATGATCTGGGTCATCTTCTC	BETA-ACTIN		16.2861	0.976366			15.2393	0.509176			15.0321	1.88673
			GAPDH	internal control	2597	ACAGTTGCCATGTAGACC	TTGAGCACAGGGTACTTTA	GAPDH		19.2728	0.972573121`			19.8018	0.118367			19.6317	0.183774
Cell line	FGFR2 gene status	Pathway	gene name	Description	gene ID	Forward primer sequence (5'-3')	Reverse primer sequence (5'-3')	gene name	Cell line	mean of ΔCT	std dev of ΔCT		Cell line	mean of ΔCT	std dev of ΔCT		Cell line	mean of ΔCT	std dev of ΔCT
SKUT1B	wildtype	EGFR	EGFR	Epidermal Growth Factor Receptor	1956	AGTGCCTGAATACATAAACC	GTAGTGTGGGTCTCGC	EGFR	SKUT1B	1.53369	1.264		SKUT1B	1.31961	1.69738		SKUT1B	6.99227	0.653601
SKUT1B	wildtype	EGFR	ERBB2	Erb-B2 Receptor Tyrosine Kinase 2	2064	CCAGCCTGAATATGTGAAC	CCCCAAAGGCAAAAACG	ERBB2	SKUT1B	0.883505	1.66007		SKUT1B	1.80289	1.43828		SKUT1B	7.66337	0.971661
SKUT1B	wildtype	EGFR	ERBB3	Erb-B2 Receptor Tyrosine Kinase 3	2065	ATACACACCTCAAAGGTACTC	ATCTTCTTCTTCAGTACCCAG	ERBB3	SKUT1B	1.30807	0.603437		SKUT1B	1.31932	0.859974		SKUT1B	7.57863	0.164506
SKUT1B	wildtype	EGFR	ERBB4	Erb-B2 Receptor Tyrosine Kinase 4	2066	AGGGTGATGATCGTATGAAG	TCTTGCTCTGGAAGTATAGATG	ERBB4	SKUT1B	0.144332	0.342056		SKUT1B	1.11577	0.775435		SKUT1B	12.5347	0.195791
SKUT1B	wildtype	EGFR	HBEGF	Heparin Binding EGF Like Growth Factor	1839	GTACCTAAACATGAGAAGCC	GCTTATATACCTATGACCACAC	HBEGF	SKUT1B	1.23366	0.579083		SKUT1B	1.10403	1.2106		SKUT1B	1.84563	0.406833
SKUT1B	wildtype	EGFR	EREG	Epiregulin	2069	AGGTGTGAAGTGGGTTATAC	ATAAGAATCACCGGTCAAAGC	EREG	SKUT1B	1.83479	0.811401		SKUT1B	1.83455	1.17929		SKUT1B	12.5406	0.95176
SKUT1B	wildtype	EGFR	AREG	Amphiregulin	374	AAAGAAAGAAAAAGGGAG	CATTTGCATGTTACTGCTTC	AREG	SKUT1B	1.13461	1.13156		SKUT1B	1.49171	0.369505		SKUT1B	11.6076	0.809115
SKUT1B	wildtype	EGFR	TGFA	Transforming Growth Factor Alpha	7039	AGAAACAGTGGTCTGAAGAG	ATTACAGGCCAAGTAGGAG	TGFA	SKUT1B	1.87102	1.81491		SKUT1B	0.932364	1.62919		SKUT1B	6.23077	0.513371
SKUT1B	wildtype	EGFR	EGF	Epidermal Growth Factor	1950	CAGTTGATCCAGTAGAAAGG	TGTACTGAATCCAAAACAGC	EGF	SKUT1B	1.43704	0.766454		SKUT1B	0.529539	1.43801		SKUT1B	11.3706	1.74322
SKUT1B	wildtype	EGFR	BTC	Betacellulin	685	CAGAAGTCCTGAAACTAATGG	CAATGTAGCCCTTCATCACAG	BTC	SKUT1B	1.28741	1.42228		SKUT1B	0.623378	1.40939		SKUT1B	10.8422	1.45306
SKUT1B	wildtype	NOTCH	NOTCH1	Notch Receptor 1	4851	TCCATATGATCCGTGATGTC	AAGATATGCAGAACAACAGG	NOTCH1	SKUT1B	1.24712	0.72789		SKUT1B	1.57159	1.02872		SKUT1B	1.45613	1.1223
SKUT1B	wildtype	NOTCH	NOTCH2	Notch Receptor 2	4853	GATGAATGATGGTACTACAAC	CAGATTTTCCATGGTCATCC	NOTCH2	SKUT1B	1.91078	1.30659		SKUT1B	0.581565	1.38464		SKUT1B	1.31165	0.757004
SKUT1B	wildtype	NOTCH	NOTCH3	Notch Receptor 3	4854	CTACAATGGTGATAACTGTGAG	CAGTCATCCTCATTAATCTCG	NOTCH3	SKUT1B	1.44921	0.608886		SKUT1B	1.35139	0.121216		SKUT1B	1.79286	0.561752
SKUT1B	wildtype	NOTCH	NOTCH4	Notch Receptor 4	4855	GTCCCCCAGGTTTCATAG	ACTCATCCACATCTTCGG	NOTCH4	SKUT1B	1.16586	0.899655		SKUT1B	1.18314	0.866061		SKUT1B	1.38418	0.0301305
SKUT1B	wildtype	NOTCH	JAG1	Jagged Canonical Notch Ligand 1	182	ACTACTACTATGGCTTTGGC	ATAGCCTCTGTTACATTCGGG	JAG1	SKUT1B	1.96029	1.21341		SKUT1B	0.740944	1.29699		SKUT1B	4.19753	1.43526
SKUT1B	wildtype	NOTCH	JAG2	Jagged Canonical Notch Ligand 2	3714	AACAAGGGTGTAATTTGCTC	GTAGTTCAGGTCTTTGTCAC	JAG2	SKUT1B	1.75376	1.29139		SKUT1B	0.828343	0.935727		SKUT1B	0.71696	1.51444
SKUT1B	wildtype	NOTCH	DLL1	Delta Like Canonical Notch Ligand 1	28514	GATGAGTCTTTCTGGGTTTTC	CCTTCTCTCTGATTATTGAAGC	DLL1	SKUT1B	1.90547	0.41662		SKUT1B	0.824448	1.29899		SKUT1B	1.12224	1.1598
SKUT1B	wildtype	NOTCH	DLL3	Delta Like Canonical Notch Ligand 3	10683	GATGCACTCAACAACCTAAG	TAAATCCCTTGAGGGTCTAC	DLL3	SKUT1B	1.85325	1.11715		SKUT1B	1.65545	0.466262		SKUT1B	1.24256	0.728727
SKUT1B	wildtype	NOTCH	DLL4	Delta Like Canonical Notch Ligand 4	54567	GTTACACAGTGAAAAGCCAC	CTCTCCTCTGATATCAAACAC	DLL4	SKUT1B	1.11955	2.03253		SKUT1B	1.91029	1.05746		SKUT1B	1.06147	1.57414
SKUT1B	wildtype	PI3K-AKT-MTOR	AKT1	AKT Serine/Threonine Kinase 1	207	AAGTACTCTTTCCAGACCC	TTCTCCAGCTTGAGGTC	AKT1	SKUT1B	1.60767	1.25333		SKUT1B	1.30931	2.10208		SKUT1B	1.70078	0.165888
SKUT1B	wildtype	PI3K-AKT-MTOR	PI3K	Phosphatidylinositol-4,5-Bisphosphate 3-Kinase Catalytic Subunit Alpha	5290	GAGTAACAGACTAGCTAGAGAC	AGAAAATCTTTCTCCTGCTC	PI3K	SKUT1B	1.31586	0.0623868		SKUT1B	1.26939	1.01571		SKUT1B	1.83468	0.557213
SKUT1B	wildtype	PI3K-AKT-MTOR	PTEN	Phosphatase And Tensin Homolog	5728	GGCTAAGTGAAGATGACAATC	GTTACTCCCTTTTTGTCTCTG	PTEN	SKUT1B	1.15074	0.883906		SKUT1B	1.95481	1.06719		SKUT1B	0.802843	0.57016
SKUT1B	wildtype	PI3K-AKT-MTOR	MTOR	Mechanistic Target Of Rapamycin Kinase	2475	GGAGGAGAAATTTGATCAGG	GGGCAACAAATTAAGGATTG	MTOR	SKUT1B	1.9382	0.833001		SKUT1B	1.57341	0.644954		SKUT1B	1.17898	0.39935
										MeanCt	Std dev of MeanCt			MeanCt	Std dev of MeanCt			MeanCt	Std dev of MeanCt
			BETA-ACTIN	internal control	60	GACGACATGGAGAAAATCTG	ATGATCTGGGTCATCTTCTC	BETA-ACTIN		18.01	0.231761			17.3736	0.505336			16.8012	0.0698979
			GAPDH	internal control	2597	ACAGTTGCCATGTAGACC	TTGAGCACAGGGTACTTTA	GAPDH		19.2727	0.192738			19.2938	0.0817737			19.1938	0.0825163
Cell line	FGFR2 gene status	Pathway	gene name	Description	gene ID	Forward primer sequence (5'-3')	Reverse primer sequence (5'-3')	gene name	Cell line	mean of ΔCT	std dev of ΔCT		Cell line	mean of ΔCT	std dev of ΔCT		Cell line	mean of ΔCT	std dev of ΔCT
ISHIKAWA	wildtype	EGFR	EGFR	Epidermal Growth Factor Receptor	1956	AGTGCCTGAATACATAAACC	GTAGTGTGGGTCTCGC	EGFR	ISHIKAWA	1.2	0.34641		ISHIKAWA	1.13816	0.164429		ISHIKAWA	1.14534	0.578728
ISHIKAWA	wildtype	EGFR	ERBB2	Erb-B2 Receptor Tyrosine Kinase 2	2064	CCAGCCTGAATATGTGAAC	CCCCAAAGGCAAAAACG	ERBB2	ISHIKAWA	1.75067	0.115995		ISHIKAWA	0.557078	0.601426		ISHIKAWA	1.29603	1.32555
ISHIKAWA	wildtype	EGFR	ERBB3	Erb-B2 Receptor Tyrosine Kinase 3	2065	ATACACACCTCAAAGGTACTC	ATCTTCTTCTTCAGTACCCAG	ERBB3	ISHIKAWA	0.79846	1.40393		ISHIKAWA	1.16918	0.751082		ISHIKAWA	0.825214	0.533526
ISHIKAWA	wildtype	EGFR	ERBB4	Erb-B2 Receptor Tyrosine Kinase 4	2066	AGGGTGATGATCGTATGAAG	TCTTGCTCTGGAAGTATAGATG	ERBB4	ISHIKAWA	0.863347	3.24037		ISHIKAWA	0.957935	2.78926		ISHIKAWA	0.880282	0.362718
ISHIKAWA	wildtype	EGFR	HBEGF	Heparin Binding EGF Like Growth Factor	1839	GTACCTAAACATGAGAAGCC	GCTTATATACCTATGACCACAC	HBEGF	ISHIKAWA	0.967635	3.34175		ISHIKAWA	0.966953	0.766393		ISHIKAWA	0.274638	0.844812
ISHIKAWA	wildtype	EGFR	EREG	Epiregulin	2069	AGGTGTGAAGTGGGTTATAC	ATAAGAATCACCGGTCAAAGC	EREG	ISHIKAWA	1.31256	0.609398		ISHIKAWA	1.38214	1.22468		ISHIKAWA	1.46231	1.14407
ISHIKAWA	wildtype	EGFR	AREG	Amphiregulin	374	AAAGAAAGAAAAAGGGAG	CATTTGCATGTTACTGCTTC	AREG	ISHIKAWA	0.879539	0.302352		ISHIKAWA	1.25073	0.398484		ISHIKAWA	0.774056	0.586773
ISHIKAWA	wildtype	EGFR	TGFA	Transforming Growth Factor Alpha	7039	AGAAACAGTGGTCTGAAGAG	ATTACAGGCCAAGTAGGAG	TGFA	ISHIKAWA	1.29411	1.95126		ISHIKAWA	0.90836	0.557589		ISHIKAWA	1.65779	3.41932
ISHIKAWA	wildtype	EGFR	EGF	Epidermal Growth Factor	1950	CAGTTGATCCAGTAGAAAGG	TGTACTGAATCCAAAACAGC	EGF	ISHIKAWA	0.554609	0.949472		ISHIKAWA	1.50381	1.47535		ISHIKAWA	1.44071	0.902944
ISHIKAWA	wildtype	EGFR	BTC	Betacellulin	685	CAGAAGTCCTGAAACTAATGG	CAATGTAGCCCTTCATCACAG	BTC	ISHIKAWA	0.351273	1.77391		ISHIKAWA	0.6902	10.898		ISHIKAWA	0.613696	1.52675
ISHIKAWA	wildtype	NOTCH	NOTCH1	Notch Receptor 1	4851	TCCATATGATCCGTGATGTC	AAGATATGCAGAACAACAGG	NOTCH1	ISHIKAWA	1.77554	0.990882		ISHIKAWA	0.879063	1.24495		ISHIKAWA	1.22163	0.676156
ISHIKAWA	wildtype	NOTCH	NOTCH2	Notch Receptor 2	4853	GATGAATGATGGTACTACAAC	CAGATTTTCCATGGTCATCC	NOTCH2	ISHIKAWA	0.757948	1.6741		ISHIKAWA	1.16376	1.46779		ISHIKAWA	1.49159	2.21976
ISHIKAWA	wildtype	NOTCH	NOTCH3	Notch Receptor 3	4854	CTACAATGGTGATAACTGTGAG	CAGTCATCCTCATTAATCTCG	NOTCH3	ISHIKAWA	0.975575	1.70632		ISHIKAWA	1.51792	1.1784		ISHIKAWA	0.935607	0.346603
ISHIKAWA	wildtype	NOTCH	NOTCH4	Notch Receptor 4	4855	GTCCCCCAGGTTTCATAG	ACTCATCCACATCTTCGG	NOTCH4	ISHIKAWA	1.13604	1.9625		ISHIKAWA	1.82245	0.964046		ISHIKAWA	1.30215	0.787291
ISHIKAWA	wildtype	NOTCH	JAG1	Jagged Canonical Notch Ligand 1	182	ACTACTACTATGGCTTTGGC	ATAGCCTCTGTTACATTCGGG	JAG1	ISHIKAWA	0.946791	1.04176		ISHIKAWA	0.968657	1.5287		ISHIKAWA	1.33711	0.0859391
ISHIKAWA	wildtype	NOTCH	JAG2	Jagged Canonical Notch Ligand 2	3714	AACAAGGGTGTAATTTGCTC	GTAGTTCAGGTCTTTGTCAC	JAG2	ISHIKAWA	0.704607	0.905833		ISHIKAWA	1.66311	2.11713		ISHIKAWA	0.779149	0.378541
ISHIKAWA	wildtype	NOTCH	DLL1	Delta Like Canonical Notch Ligand 1	28514	GATGAGTCTTTCTGGGTTTTC	CCTTCTCTCTGATTATTGAAGC	DLL1	ISHIKAWA	1.23344	1.46392		ISHIKAWA	4.1837	2.23747		ISHIKAWA	1.641	0.665607
ISHIKAWA	wildtype	NOTCH	DLL3	Delta Like Canonical Notch Ligand 3	10683	GATGCACTCAACAACCTAAG	TAAATCCCTTGAGGGTCTAC	DLL3	ISHIKAWA	0.602637	0.377893		ISHIKAWA	0.425395	0.118852		ISHIKAWA	1.96487	0.988507
ISHIKAWA	wildtype	NOTCH	DLL4	Delta Like Canonical Notch Ligand 4	54567	GTTACACAGTGAAAAGCCAC	CTCTCCTCTGATATCAAACAC	DLL4	ISHIKAWA	1.22999	0.448832		ISHIKAWA	1.10914	0.784088		ISHIKAWA	0.202538	0.324836
ISHIKAWA	wildtype	PI3K-AKT-MTOR	AKT1	AKT Serine/Threonine Kinase 1	207	AAGTACTCTTTCCAGACCC	TTCTCCAGCTTGAGGTC	AKT1	ISHIKAWA	0.818319	0.881504		ISHIKAWA	1.04934	1.31044		ISHIKAWA	1.93905	0.116457
ISHIKAWA	wildtype	PI3K-AKT-MTOR	PI3K	Phosphatidylinositol-4,5-Bisphosphate 3-Kinase Catalytic Subunit Alpha	5290	GAGTAACAGACTAGCTAGAGAC	AGAAAATCTTTCTCCTGCTC	PI3K	ISHIKAWA	0.727128	1.13091		ISHIKAWA	1.65202	1.12864		ISHIKAWA	0.892488	0.138999
ISHIKAWA	wildtype	PI3K-AKT-MTOR	PTEN	Phosphatase And Tensin Homolog	5728	GGCTAAGTGAAGATGACAATC	GTTACTCCCTTTTTGTCTCTG	PTEN	ISHIKAWA	1.37605	0.427771		ISHIKAWA	1.72796	1.16127		ISHIKAWA	0.368408	0.100948
ISHIKAWA	wildtype	PI3K-AKT-MTOR	MTOR	Mechanistic Target Of Rapamycin Kinase	2475	GGAGGAGAAATTTGATCAGG	GGGCAACAAATTAAGGATTG	MTOR	ISHIKAWA	1.37285	0.381119		ISHIKAWA	1.07626	0.734945		ISHIKAWA	4.5	2.32594
										MeanCt	Std dev of MeanCt			MeanCt	Std dev of MeanCt			MeanCt	Std dev of MeanCt
			BETA-ACTIN	internal control	60	GACGACATGGAGAAAATCTG	ATGATCTGGGTCATCTTCTC	BETA-ACTIN		19.263	0.0375514			18.606	0.121468			16.8703	1.25449
			GAPDH	internal control	2597	ACAGTTGCCATGTAGACC	TTGAGCACAGGGTACTTTA	GAPDH		19.1938	0.0246748			19.1836	0.0827902			19.0827	0.178263
											FCS				FGF7
Cell line	Overexpression	Pathway	gene name	Description	gene ID	Forward primer sequence (5'-3')	Reverse primer sequence (5'-3')	gene name	Cell line	Overexpression	mean of ΔCT	std dev of ΔCT	Cell line	Overexpression	mean of ΔCT	std dev of ΔCT
EMTERT FGFR2-/-	EV CTRL	NOTCH	NOTCH 2	Notch Receptor 2	4853	GATGAATGATGGTACTACAAC	CAGATTTTCCATGGTCATCC	NOTCH 2	EMTERT FGFR2-/-	EV CTRL	6.74539	1.49617	EMTERT FGFR2-/-	EV CTRL	6.43768	0.682294
EMTERT FGFR2-/-	EV CTRL	NOTCH	NOTCH 3	Notch Receptor 3	4854	CTACAATGGTGATAACTGTGAG	CAGTCATCCTCATTAATCTCG	NOTCH 3	EMTERT FGFR2-/-	EV CTRL	9.60023	1.91163	EMTERT FGFR2-/-	EV CTRL	5.44186	2.06986
EMTERT FGFR2-/-	EV CTRL	NOTCH	JAG 2	Jagged Canonical Notch Ligand 2	3714	AACAAGGGTGTAATTTGCTC	GTAGTTCAGGTCTTTGTCAC	JAG 2	EMTERT FGFR2-/-	EV CTRL	8.93443	2.56217	EMTERT FGFR2-/-	EV CTRL	5.80035	1.42097
EMTERT FGFR2-/-	EV CTRL	NOTCH	DLL3	Delta Like Canonical Notch Ligand 3	10683	GATGCACTCAACAACCTAAG	TAAATCCCTTGAGGGTCTAC	DLL3	EMTERT FGFR2-/-	EV CTRL	7.37682	2.52206	EMTERT FGFR2-/-	EV CTRL	4.194	0.343984
											MeanCt	Std dev of MeanCt			MeanCt	Std dev of MeanCt
			BETA-ACTIN	internal control	60	GACGACATGGAGAAAATCTG	ATGATCTGGGTCATCTTCTC	BETA-ACTIN			18.3396	0.51473			17.2178	0.0257378
EMTERT FGFR2-/-	FGFR2 wildtype	NOTCH	NOTCH 2	Notch Receptor 2	4853	GATGAATGATGGTACTACAAC	CAGATTTTCCATGGTCATCC	NOTCH 2	EMTERT FGFR2-/-	FGFR2 wildtype	6.74539	0.276186	EMTERT FGFR2-/-	FGFR2 wildtype	6.87448	0.659339
EMTERT FGFR2-/-	FGFR2 wildtype	NOTCH	NOTCH 3	Notch Receptor 3	4854	CTACAATGGTGATAACTGTGAG	CAGTCATCCTCATTAATCTCG	NOTCH 3	EMTERT FGFR2-/-	FGFR2 wildtype	9.68532	0.492601	EMTERT FGFR2-/-	FGFR2 wildtype	7.95122	1.16001
EMTERT FGFR2-/-	FGFR2 wildtype	NOTCH	JAG 2	Jagged Canonical Notch Ligand 2	3714	AACAAGGGTGTAATTTGCTC	GTAGTTCAGGTCTTTGTCAC	JAG 2	EMTERT FGFR2-/-	FGFR2 wildtype	8.80569	0.379666	EMTERT FGFR2-/-	FGFR2 wildtype	4.62325	0.738218
EMTERT FGFR2-/-	FGFR2 wildtype	NOTCH	DLL3	Delta Like Canonical Notch Ligand 3	10683	GATGCACTCAACAACCTAAG	TAAATCCCTTGAGGGTCTAC	DLL3	EMTERT FGFR2-/-	FGFR2 wildtype	8.46024	0.33653	EMTERT FGFR2-/-	FGFR2 wildtype	5.96778	1.19323
											MeanCt	Std dev of MeanCt			MeanCt	Std dev of MeanCt
			BETA-ACTIN	internal control	60	GACGACATGGAGAAAATCTG	ATGATCTGGGTCATCTTCTC	BETA-ACTIN			16.0668	0.609253			18.9553	0.742937
EMTERT FGFR2-/-	FGFR2 S252W	NOTCH	NOTCH 2	Notch Receptor 2	4853	GATGAATGATGGTACTACAAC	CAGATTTTCCATGGTCATCC	NOTCH 2	EMTERT FGFR2-/-	FGFR2 S252W	7.43285	0.222283	EMTERT FGFR2-/-	FGFR2 S252W	10.2841	0.779617
EMTERT FGFR2-/-	FGFR2 S252W	NOTCH	NOTCH 3	Notch Receptor 3	4854	CTACAATGGTGATAACTGTGAG	CAGTCATCCTCATTAATCTCG	NOTCH 3	EMTERT FGFR2-/-	FGFR2 S252W	8.97491	0.943083	EMTERT FGFR2-/-	FGFR2 S252W	6.58158	1.44287
EMTERT FGFR2-/-	FGFR2 S252W	NOTCH	JAG 2	Jagged Canonical Notch Ligand 2	3714	AACAAGGGTGTAATTTGCTC	GTAGTTCAGGTCTTTGTCAC	JAG 2	EMTERT FGFR2-/-	FGFR2 S252W	9.04447	0.501822	EMTERT FGFR2-/-	FGFR2 S252W	10.1397	0.802827
EMTERT FGFR2-/-	FGFR2 S252W	NOTCH	DLL3	Delta Like Canonical Notch Ligand 3	10683	GATGCACTCAACAACCTAAG	TAAATCCCTTGAGGGTCTAC	DLL3	EMTERT FGFR2-/-	FGFR2 S252W	9.65495	1.08431	EMTERT FGFR2-/-	FGFR2 S252W	9.71982	1.2935
											MeanCt	Std dev of MeanCt			MeanCt	Std dev of MeanCt
			BETA-ACTIN	internal control	60	GACGACATGGAGAAAATCTG	ATGATCTGGGTCATCTTCTC	BETA-ACTIN			15.7678	0.376299			15.3272	0.0926574
EMTERT FGFR2-/-	FGFR2 N550K	NOTCH	NOTCH 2	Notch Receptor 2	4853	GATGAATGATGGTACTACAAC	CAGATTTTCCATGGTCATCC	NOTCH 2	EMTERT FGFR2-/-	FGFR2 N550K	6.58038	0.257405	EMTERT FGFR2-/-	FGFR2 N550K	6.72934	0.742672
EMTERT FGFR2-/-	FGFR2 N550K	NOTCH	NOTCH 3	Notch Receptor 3	4854	CTACAATGGTGATAACTGTGAG	CAGTCATCCTCATTAATCTCG	NOTCH 3	EMTERT FGFR2-/-	FGFR2 N550K	9.83363	0.452988	EMTERT FGFR2-/-	FGFR2 N550K	7.46012	0.226454
EMTERT FGFR2-/-	FGFR2 N550K	NOTCH	JAG 2	Jagged Canonical Notch Ligand 2	3714	AACAAGGGTGTAATTTGCTC	GTAGTTCAGGTCTTTGTCAC	JAG 2	EMTERT FGFR2-/-	FGFR2 N550K	5.94155	1.76255	EMTERT FGFR2-/-	FGFR2 N550K	10.5953	1.56111
EMTERT FGFR2-/-	FGFR2 N550K	NOTCH	DLL3	Delta Like Canonical Notch Ligand 3	10683	GATGCACTCAACAACCTAAG	TAAATCCCTTGAGGGTCTAC	DLL3	EMTERT FGFR2-/-	FGFR2 N550K	9.43822	1.33554	EMTERT FGFR2-/-	FGFR2 N550K	7.98985	0.577966
											MeanCt	Std dev of MeanCt			MeanCt	Std dev of MeanCt
			BETA-ACTIN	internal control	60	GACGACATGGAGAAAATCTG	ATGATCTGGGTCATCTTCTC	BETA-ACTIN			16.5258	0.275678			17.0853	1.04827
